# Supplementary material for: A Bivalent mRNA Vaccine Efficiently Prevents Gammaherpesvirus Latent Infection
Source: Vaccines (Basel). 2025 Aug 4;13(8):830. doi: 10.3390/vaccines13080830 (PMC12390394; doi:10.3390/vaccines13080830)
Supplement: Supplementary file 1 [file vaccines-13-00830-s001.zip]

Archive with 1 entries (1 files):
- vaccines-3730483-supplementary.pdf
